# Supplementary material for: A One-Pot Convenient RPA-CRISPR-Based Assay for Salmonella enterica Serovar Indiana Detection
Source: Microorganisms. 2024 Mar 5;12(3):519. doi: 10.3390/microorganisms12030519 (PMC10974848; doi:10.3390/microorganisms12030519)
Supplement: Supplementary file 1 [file microorganisms-12-00519-s001.zip]

Archive with 1 entries (1 files):
- microorganisms-2871793-supplementary.pdf
